# Supplementary material for: Genomic regions with distinct genomic distance conservation in vertebrate genomes
Source: BMC Genomics. 2009 Mar 27;10:133. doi: 10.1186/1471-2164-10-133 (PMC2667192; doi:10.1186/1471-2164-10-133)
Supplement: Additional file 10 — Location of IHRs in the human genome (hg18). [file 1471-2164-10-133-S10.xls]

## Sheet: IHR1
IHR	chr:start-end
IHR1.1	chr1:10700174-10703923
IHR1.2	chr1:24846294-24847046
IHR1.3	chr1:50415459-50435650
IHR1.4	chr1:63115154-63120600
IHR1.5	chr1:63136388-63142226
IHR1.6	chr1:63236440-63237292
IHR1.7	chr1:63311238-63312582
IHR1.8	chr1:63326544-63328163
IHR1.9	chr1:63438253-63438284
IHR1.10	chr1:196482285-196482316
IHR1.11	chr1:214758333-214761777
IHR1.12	chr1:214761907-214773778
IHR1.13	chr10:74900733-74908295
IHR1.14	chr10:76724862-76725199
IHR1.15	chr10:77027841-77028963
IHR1.16	chr10:77166206-77166279
IHR1.17	chr10:77166416-77169120
IHR1.18	chr10:77367817-77368345
IHR1.19	chr10:102463594-102465560
IHR1.20	chr10:102558065-102558105
IHR1.21	chr10:102558181-102560975
IHR1.22	chr10:102577397-102586111
IHR1.23	chr10:102586245-102586305
IHR1.24	chr10:103236162-103237254
IHR1.25	chr10:121330077-121330162
IHR1.26	chr10:124842562-124842566
IHR1.27	chr10:131559397-131561693
IHR1.28	chr10:131570927-131572519
IHR1.29	chr10:131582599-131584045
IHR1.30	chr10:131584413-131584588
IHR1.31	chr10:131584655-131589704
IHR1.32	chr10:131595476-131595859
IHR1.33	chr10:131596171-131596301
IHR1.34	chr10:131596439-131598101
IHR1.35	chr10:131598215-131600855
IHR1.36	chr11:8232197-8232235
IHR1.37	chr11:8274746-8293556
IHR1.38	chr11:15945219-15945500
IHR1.39	chr11:16269185-16270669
IHR1.40	chr11:31777768-31782141
IHR1.41	chr11:31803625-31804538
IHR1.42	chr11:122296644-122296683
IHR1.43	chr12:2562368-2677257
IHR1.44	chr12:6562776-6579745
IHR1.45	chr12:50368907-50369047
IHR1.46	chr12:78369723-78369783
IHR1.47	chr13:26977446-26977481
IHR1.48	chr13:27294877-27294922
IHR1.49	chr13:70256661-70256686
IHR1.50	chr13:70936882-70936976
IHR1.51	chr13:71098846-71098875
IHR1.52	chr13:78246256-78246306
IHR1.53	chr13:99312402-99312587
IHR1.54	chr14:56337680-56338280
IHR1.55	chr14:97109437-97109519
IHR1.56	chr15:34753866-34753903
IHR1.57	chr15:35028554-35028583
IHR1.58	chr15:65487254-65487277
IHR1.59	chr15:65812286-65812471
IHR1.60	chr15:65827811-65827836
IHR1.61	chr15:65827914-65827973
IHR1.62	chr15:94676719-94681725
IHR1.63	chr15:94681837-94682240
IHR1.64	chr15:94943093-94943570
IHR1.65	chr15:94943687-94943775
IHR1.66	chr16:51027261-51028820
IHR1.67	chr16:51028985-51029522
IHR1.68	chr16:53134334-53134476
IHR1.69	chr16:53531438-53554748
IHR1.70	chr16:53632189-53637336
IHR1.71	chr16:71378798-71378865
IHR1.72	chr17:32103189-32113693
IHR1.73	chr18:70501167-70501285
IHR1.74	chr18:70501463-70503739
IHR1.75	chr18:71053623-71054632
IHR1.76	chr18:71069045-71071455
IHR1.77	chr18:74108748-74108793
IHR1.78	chr18:74285595-74285607
IHR1.79	chr19:35695298-35695376
IHR1.80	chr19:36328920-36332622
IHR1.81	chr19:36529301-36529744
IHR1.82	chr2:5467734-5467768
IHR1.83	chr2:44020620-44024626
IHR1.84	chr2:44849678-44849702
IHR1.85	chr2:50701187-50701730
IHR1.86	chr2:58712022-58713936
IHR1.87	chr2:60537977-60538026
IHR1.88	chr2:60538290-60538705
IHR1.89	chr2:60541403-60542617
IHR1.90	chr2:63075239-63077385
IHR1.91	chr2:66516156-66520446
IHR1.92	chr2:66590539-66592776
IHR1.93	chr2:66650286-66650300
IHR1.94	chr2:66650509-66650860
IHR1.95	chr2:66651119-66652362
IHR1.96	chr2:157259929-157265451
IHR1.97	chr2:172639835-172645332
IHR1.98	chr2:172645482-172645745
IHR1.99	chr2:172646003-172646010
IHR1.100	chr2:174648175-174650079
IHR1.101	chr2:174650204-174653778
IHR1.102	chr2:174654004-174654653
IHR1.103	chr2:174678151-174681652
IHR1.104	chr2:176133245-176136707
IHR1.105	chr2:176137166-176144114
IHR1.106	chr2:176259995-176261316
IHR1.107	chr2:176426675-176428455
IHR1.108	chr2:176462857-176462962
IHR1.109	chr20:20885365-20895271
IHR1.110	chr20:20895459-20898607
IHR1.111	chr20:20898746-20898791
IHR1.112	chr20:20899024-20899515
IHR1.113	chr20:21019324-21019370
IHR1.114	chr20:33790442-33790799
IHR1.115	chr20:33790940-33791791
IHR1.116	chr3:71092070-71092119
IHR1.117	chr3:71135808-71136598
IHR1.118	chr3:71136787-71139374
IHR1.119	chr3:71174905-71176594
IHR1.120	chr3:71299674-71301161
IHR1.121	chr3:71374920-71376971
IHR1.122	chr3:72506611-72506851
IHR1.123	chr3:144225592-144226181
IHR1.124	chr3:149284797-149285369
IHR1.125	chr3:153656100-153656719
IHR1.126	chr3:157188104-157188147
IHR1.127	chr3:187985603-187989602
IHR1.128	chr4:41445099-41445327
IHR1.129	chr4:41445438-41445442
IHR1.130	chr4:41445793-41445794
IHR1.131	chr4:41554242-41554344
IHR1.132	chr4:41569961-41570670
IHR1.133	chr4:41576376-41579324
IHR1.134	chr4:84919886-84919924
IHR1.135	chr4:84970365-84972595
IHR1.136	chr4:85548176-85548201
IHR1.137	chr4:85573998-85574574
IHR1.138	chr4:114398762-114398902
IHR1.139	chr4:145846714-145864207
IHR1.140	chr4:147613235-147618668
IHR1.141	chr4:151820271-151820471
IHR1.142	chr4:151821154-151821299
IHR1.143	chr4:158477356-158477592
IHR1.144	chr4:158503548-158504061
IHR1.145	chr5:1928013-1928053
IHR1.146	chr5:3240686-3251093
IHR1.147	chr5:167486416-167486418
IHR1.148	chr6:48143936-48144263
IHR1.149	chr7:1245873-1245996
IHR1.150	chr7:20867855-20869916
IHR1.151	chr7:21034714-21034904
IHR1.152	chr7:21035234-21036527
IHR1.153	chr7:21047978-21047997
IHR1.154	chr7:27108668-27108766
IHR1.155	chr7:27180486-27190369
IHR1.156	chr7:39090825-39091973
IHR1.157	chr7:113845053-113845398
IHR1.158	chr7:115135291-115135504
IHR1.159	chr7:115240274-115240359
IHR1.160	chr7:115240485-115240513
IHR1.161	chr7:156504393-156505144
IHR1.162	chr7:156730262-156730396
IHR1.163	chr8:65342234-65345440
IHR1.164	chr8:77302960-77303763
IHR1.165	chr8:77304021-77305075
IHR1.166	chr8:77744954-77749768
IHR1.167	chr8:77749905-77750101
IHR1.168	chr8:77750287-77756007
IHR1.169	chr8:77756157-77759757
IHR1.170	chr8:77760196-77761773
IHR1.171	chr8:77779687-77779809
IHR1.172	chr8:77917947-77922752
IHR1.173	chr8:78198268-78205793
IHR1.174	chr8:106220936-106224824
IHR1.175	chr8:106225161-106225201
IHR1.176	chr8:106403417-106403510
IHR1.177	chr8:106403686-106406751
IHR1.178	chr8:106681218-106681257
IHR1.179	chr8:106715280-106722431
IHR1.180	chr8:130960919-130961793
IHR1.181	chrX:24826849-24827392
IHR1.182	chrX:31097665-31100376
IHR1.183	chrX:41093554-41093657
IHR1.184	chrX:70683177-70683272
IHR1.185	chrX:122426682-122426937
IHR1.186	chrX:135784104-135784160
IHR1.187	chrX:136145060-136145087
IHR1.188	chrX:136181603-136197114

## Sheet: IHR2
IHR	chr:start-end
IHR2.1	chr1:10708269-10716971
IHR2.2	chr1:18968118-18983360
IHR2.3	chr1:25266722-25289173
IHR2.4	chr1:26923124-26981079
IHR2.5	chr1:40992697-40995558
IHR2.6	chr1:50808608-50816231
IHR2.7	chr1:50816458-50821898
IHR2.8	chr1:63167518-63179858
IHR2.9	chr1:63312650-63326429
IHR2.10	chr1:63372811-63381057
IHR2.11	chr1:214361713-214423693
IHR2.12	chr1:214423779-214743298
IHR2.13	chr10:11299483-11348591
IHR2.14	chr10:50242577-50266561
IHR2.15	chr10:76831640-76834909
IHR2.16	chr10:77044220-77053500
IHR2.17	chr10:77053840-77059318
IHR2.18	chr10:77076642-77090595
IHR2.19	chr10:77269128-77274069
IHR2.20	chr10:77337255-77353807
IHR2.21	chr10:77397530-77424543
IHR2.22	chr10:78384318-78397683
IHR2.23	chr10:102438007-102456771
IHR2.24	chr10:102586396-102604029
IHR2.25	chr10:102969521-102972335
IHR2.26	chr10:119299055-119299704
IHR2.27	chr10:119482649-119546864
IHR2.28	chr10:124818977-124829108
IHR2.29	chr10:124829337-124842032
IHR2.30	chr10:125200802-125207239
IHR2.31	chr10:130225417-130244987
IHR2.32	chr10:130245174-130257134
IHR2.33	chr10:130257466-130369035
IHR2.34	chr10:130410582-130424130
IHR2.35	chr10:130424427-130542776
IHR2.36	chr10:130722206-130731905
IHR2.37	chr10:131642271-131644295
IHR2.38	chr11:8232554-8237000
IHR2.39	chr11:8247144-8261117
IHR2.40	chr11:10783141-10784070
IHR2.41	chr11:16270814-16272925
IHR2.42	chr11:64192656-64200990
IHR2.43	chr12:2483955-2562195
IHR2.44	chr12:50369153-50460691
IHR2.45	chr13:70997458-71018950
IHR2.46	chr13:71093535-71096844
IHR2.47	chr13:71154616-71189393
IHR2.48	chr13:71189615-71199210
IHR2.49	chr13:78288938-78292743
IHR2.50	chr13:78557351-78611565
IHR2.51	chr13:96797277-96806819
IHR2.52	chr13:96807072-96816643
IHR2.53	chr13:111804158-111806379
IHR2.54	chr14:56080180-56126774
IHR2.55	chr14:78344813-78346310
IHR2.56	chr14:79389703-79397228
IHR2.57	chr14:96949281-97109311
IHR2.58	chr14:98392819-98536286
IHR2.59	chr15:34050928-34178884
IHR2.60	chr15:35005493-35028470
IHR2.61	chr15:55331993-55367512
IHR2.62	chr15:57958161-57984697
IHR2.63	chr15:58090175-58153774
IHR2.64	chr15:58153890-58198135
IHR2.65	chr15:65474628-65486989
IHR2.66	chr15:94990090-95037102
IHR2.67	chr15:95999608-96037035
IHR2.68	chr15:96037125-96093178
IHR2.69	chr16:52136029-52211746
IHR2.70	chr16:52256654-52283843
IHR2.71	chr16:52578457-52582957
IHR2.72	chr16:52881562-52908247
IHR2.73	chr16:53051640-53081083
IHR2.74	chr16:53174196-53208588
IHR2.75	chr16:53406260-53481860
IHR2.76	chr16:78930960-78981349
IHR2.77	chr17:32092122-32102961
IHR2.78	chr17:32376020-32403715
IHR2.79	chr17:32410867-32498473
IHR2.80	chr17:32498618-32522032
IHR2.81	chr18:33087832-33093059
IHR2.82	chr18:70487148-70491944
IHR2.83	chr18:70503873-70524703
IHR2.84	chr18:70524932-70549729
IHR2.85	chr18:73780828-73826621
IHR2.86	chr18:73826826-73895349
IHR2.87	chr18:74104781-74108399
IHR2.88	chr18:74108904-74165828
IHR2.89	chr18:74165934-74172130
IHR2.90	chr18:74172289-74285314
IHR2.91	chr18:74619430-74629686
IHR2.92	chr18:74630011-74796082
IHR2.93	chr18:74836266-74852706
IHR2.94	chr19:35450076-35459619
IHR2.95	chr19:35675516-35694915
IHR2.96	chr19:36490877-36498381
IHR2.97	chr19:36847955-36900887
IHR2.98	chr2:5373341-5467562
IHR2.99	chr2:5468039-5752538
IHR2.100	chr2:7692405-7724282
IHR2.101	chr2:7724558-8417709
IHR2.102	chr2:44824713-44849571
IHR2.103	chr2:57967101-58000564
IHR2.104	chr2:58714286-58725359
IHR2.105	chr2:63077535-63083958
IHR2.106	chr2:63084350-63087668
IHR2.107	chr2:63094762-63115293
IHR2.108	chr2:67353876-67361922
IHR2.109	chr2:67642047-67934900
IHR2.110	chr2:144877938-144902233
IHR2.111	chr2:171001328-171069179
IHR2.112	chr2:171069390-171107900
IHR2.113	chr2:171108301-171216521
IHR2.114	chr2:171216966-171279767
IHR2.115	chr2:173624732-173823024
IHR2.116	chr2:173823697-173959295
IHR2.117	chr2:173959466-174032494
IHR2.118	chr2:174654993-174677915
IHR2.119	chr2:175676359-175694394
IHR2.120	chr2:175944130-175975663
IHR2.121	chr2:176015667-176063327
IHR2.122	chr2:176144425-176155947
IHR2.123	chr2:176261458-176426287
IHR2.124	chr2:176428564-176462508
IHR2.125	chr2:176463320-176476989
IHR2.126	chr2:176477142-176537780
IHR2.127	chr2:176537925-176646371
IHR2.128	chr20:20899850-20921937
IHR2.129	chr20:21019643-21028444
IHR2.130	chr20:21311352-21314826
IHR2.131	chr20:22332993-22381187
IHR2.132	chr20:51244526-51312291
IHR2.133	chr20:51312455-51395973
IHR2.134	chr20:51396281-51436365
IHR2.135	chr20:51436596-51476842
IHR2.136	chr20:51476998-51489799
IHR2.137	chr22:17774806-17775907
IHR2.138	chr3:71131671-71135299
IHR2.139	chr3:71270727-71299525
IHR2.140	chr3:71360734-71373458
IHR2.141	chr3:148492650-148513393
IHR2.142	chr3:148513671-148532326
IHR2.143	chr3:153647289-153655940
IHR2.144	chr3:172264465-172266723
IHR2.145	chr4:41554614-41569670
IHR2.146	chr4:41571068-41576124
IHR2.147	chr4:80553998-80593854
IHR2.148	chr4:80594108-80635725
IHR2.149	chr4:84950154-84970141
IHR2.150	chr4:84972796-85026094
IHR2.151	chr4:85026293-85040227
IHR2.152	chr4:85506656-85519211
IHR2.153	chr4:85519605-85547954
IHR2.154	chr4:85574734-85583805
IHR2.155	chr4:105535512-105565643
IHR2.156	chr4:112067745-112133552
IHR2.157	chr4:112136139-112256286
IHR2.158	chr4:112256672-112351311
IHR2.159	chr4:112776564-112888914
IHR2.160	chr4:145497242-145511098
IHR2.161	chr4:145511259-145788653
IHR2.162	chr4:145788970-145846572
IHR2.163	chr4:151672883-151713400
IHR2.164	chr4:151798753-151819929
IHR2.165	chr4:151821543-151848747
IHR2.166	chr5:3251664-3279447
IHR2.167	chr5:3280065-3313037
IHR2.168	chr5:3410619-3439279
IHR2.169	chr5:3439406-3481125
IHR2.170	chr5:4478430-4527027
IHR2.171	chr5:158274666-158289167
IHR2.172	chr5:158419438-158429304
IHR2.173	chr6:15354805-15373052
IHR2.174	chr6:102444475-102479192
IHR2.175	chr7:1246135-1275157
IHR2.176	chr7:1304289-1410315
IHR2.177	chr7:20971106-21034558
IHR2.178	chr7:21036849-21047785
IHR2.179	chr7:21051737-21078317
IHR2.180	chr7:21812252-21833110
IHR2.181	chr7:27255844-27257302
IHR2.182	chr7:39092113-39102499
IHR2.183	chr7:39102639-39131464
IHR2.184	chr7:39470456-39504426
IHR2.185	chr7:114786900-114814518
IHR2.186	chr7:114814595-114901101
IHR2.187	chr7:115051242-115101080
IHR2.188	chr7:115106935-115134972
IHR2.189	chr7:115135674-115148827
IHR2.190	chr7:115149091-115155854
IHR2.191	chr7:156054024-156099977
IHR2.192	chr7:156505488-156694310
IHR2.193	chr8:65778071-65821022
IHR2.194	chr8:65947074-66064003
IHR2.195	chr8:66220418-66264509
IHR2.196	chr8:66349560-66380731
IHR2.197	chr8:66380845-66484341
IHR2.198	chr8:72637841-72786532
IHR2.199	chr8:78282552-78335903
IHR2.200	chr8:106171871-106220656
IHR2.201	chr8:106225527-106402970
IHR2.202	chr8:106421088-106435653
IHR2.203	chr8:106435891-106545998
IHR2.204	chr8:106546136-106572744
IHR2.205	chr8:106572942-106590029
IHR2.206	chr8:106674455-106680913
IHR2.207	chr8:106681529-106715228
IHR2.208	chr8:106814215-106828827
IHR2.209	chr8:106829066-106838175
IHR2.210	chr8:106859472-106885113
IHR2.211	chrX:24805527-24825789
IHR2.212	chrX:24919204-24927469
IHR2.213	chrX:138998449-139009252
IHR2.214	chrX:139009329-139020055
IHR2.215	chrX:139020191-139160456
